# Supplementary material for: IGF2 Mediates Resistance to Isoform-Selective-Inhibitors of the PI3K in HPV Positive Head and Neck Cancer
Source: Cancers (Basel). 2021 May 7;13(9):2250. doi: 10.3390/cancers13092250 (PMC8125641; doi:10.3390/cancers13092250)
Supplement: Supplementary file 1 [file cancers-13-02250-s001.zip]

Archive with 3 entries (3 files):
- Final Supplementary Figures.pdf
- table S1.xlsx
- table S2.xlsx
